# Supplementary material for: ­­­­­­Widespread conservation and lineage-specific diversification of genome-wide DNA methylation patterns across arthropods
Source: PLoS Genet. 2020 Jun 25;16(6):e1008864. doi: 10.1371/journal.pgen.1008864 (PMC7343188; doi:10.1371/journal.pgen.1008864)
Supplement: S1 Table — (XLSX) [file pgen.1008864.s010.xlsx]

## Sheet: Sample Metadata
Species	Tissue	Sex	Caste	BioSample Accession	SRA Accession
Limulus polyphemus	Mixed muscle, heart & liver	Female	NA	SAMN13290429, SAMN13290430 & SAMN13290431	SRR10447906, SRR10447905 & SRR10447894
Ixodes scapularis	IDE2, IDE8 and ISE18 cell culture	NA	NA	SAMN13290432, SAMN13290433 & SAMN13290434	SRR10447883, SRR10447879 & SRR10447878
Parasteatoda tepidariorum	Cephalothorax	Female	NA	SAMN13290435, SAMN13290436 & SAMN13290437	SRR10447877, SRR10447876 & SRR10447875
Strigamia maritima	Fat body	Mixed	NA	SAMN13290438, SAMN13290439 & SAMN13290440	SRR10447874, SRR10447904 & SRR10447903
Armadillidium vulgare	Mixed	Female	NA	SAMN13290441, SAMN13290442 & SAMN13290443	SRR10447902, SRR10447901 & SRR10447900
Blattella germanica	Thorax	Female	NA	SAMN13290444, SAMN13290445 & SAMN13290446	SRR10447899, SRR10447898 & SRR10447897
Acyrthosiphon pisum	Thorax	Female	NA	SAMN13290447, SAMN13290448 & SAMN13290449	SRR10447896, SRR10447895 & SRR10447893
Bombus terrestris	Thorax	Female	Workers (ovary-active)	SAMN13290450, SAMN13290451 & SAMN13290452	SRR10447892, SRR10447891 & SRR10447890
Nicrophorus vespilloides	Thorax	Female	NA	SAMN13290453, SAMN13290454 & SAMN13290455	SRR10447889, SRR10447888 & SRR10447887
Heliconius melpomene	Thorax	Female	NA	SAMN13290456, SAMN13290457 & SAMN13290458	SRR10447886, SRR10447885 & SRR10447884
Drosophila melanogaster	Thorax	Female	NA	SAMN13290459, SAMN13290460 & SAMN13290461	SRR10447882, SRR10447881 & SRR10447880
Planococcus citri	Mixed	Female	NA	SAMN14323075	SRR11260465

## Sheet: WGBS Library Statistics
Species	Genome Size (Mb)	Read pairs sequenced (despiked)	Coverage (estimated from sequenced read count)	Bisulfite conversion efficiency (%)	Sequence source
Limulus polyphemus	1828.27	198321191	5.19234	99.3333	This study
Ixodes scapularis	1923.36	192400477	7.3803	99.6	This study
Parasteatoda tepidariorum	1445.4	197458175	7.25715	99.0667	This study
Strigamia maritima	176.211	167814066	163.5	99.0333	This study
Armadillidium vulgare	870.407	225031399	6.59023	99	This study
Parhyale hawaiensis	2752.56	25153638	2.21294	NA	SRR3618947
Blattella germanica	1916.82	241122079	3.22141	99.3333	This study
Planococcus citri	486.393	546995132	266.312	NA	This study
Acyrthosiphon pisum	541.415	218937612	78.6035	99.6	This study
Bombus terrestris	248.654	264926813	337.113	99.6	This study
Apis mellifera	235.302	48124907	43.8149	NA	SRR1790690
Nicrophorus vespilloides	195.273	249343566	315.916	99.4	This study
Heliconius melpomene	239.614	212390648	114.074	99.3	This study
Drosophila melanogaster	137.668	234649051	430.544	99	This study
